# Supplementary material for: Association of Cognitive Deficit with Glutamate and Insulin Signaling in a Rat Model of Parkinson’s Disease
Source: Biomedicines. 2023 Feb 23;11(3):683. doi: 10.3390/biomedicines11030683 (PMC10045263; doi:10.3390/biomedicines11030683)
Supplement: Supplementary file 1 [file biomedicines-11-00683-s001.zip]

Archive with 1 entries (1 files):
- biomedicines-2175969-supplementary.pdf
